# Supplementary material for: Characterization of the complete mitochondrial genome of the Sunda stink-badger (Mydaus javanensis) from the island of Borneo
Source: PeerJ. 2024 Oct 14;12:e18190. doi: 10.7717/peerj.18190 (PMC11485102; doi:10.7717/peerj.18190)
Supplement: Supplemental Information 3 [file peerj-12-18190-s003.csv]

Supplementary Data
S3: Multiple Sequence Alignment (MSA) of the cyt b gene sequences of mephitids used to obtain the ML and BI phylogenetic trees.
>NC_042596 Conepatus chinga
TTATTAATAATTCATTCATTGATTTACCTACTCCATCTAACATCTCCGCATGATGAAACTTTGGCTCTCTACTCGGAATCTGCCTAATCTTACAAATCCTAACAGGTCTTTTTCTAGCCATACACTACACACCAGACACAATAACAGCCTTCTCCTCAGTCACCCACATCTGCCGAGACGTAAACTACGGCTGAATTATCCGATACCTACACGCTAACGGAGCCTCCATGTTCTTTATTTGCCTGTTCCTCCACGTAGGACGAGGAATGTATTACGGCTCTTATATATTCCCAGAAACTTGAAACATCGGAATTATCCTACTTTTCACAGTAATAGCAACAGCATTCATAGGTTACGTACTTCCATGAGGACAAATATCATTCTGAGGGGCAACCGTAA…
>MW205848 Conepatus leuconotus
TTATTAACAACTCATTCATCGACCTCCCCACTCCATCCAACATCTCCACATGATGAAACTTCGGCTCTCTACTCGGAATCTGCTTAATCTTACAAATCTTAACAGGTCTTTTCCTAGCTATACACTATACACCGGATACGATAACAGCCTTCTCCTCAGTCACCCACATCTGCCGAGATGTAAACTATGGTTGAATCATCCGATATTTACACGCCAACGGAGCCTCCATATTCTTCATCTGCCTATTTCTTCATGTAGGGCGAGGAATATATTACGGCTCTTACATATTCTCAGAAACCTGAAACATCGGAATCATCCTACTTTTCACAGTAATAGCAACAGCATTCATAGGCTACGTACTTCCATGAGGACAAATATCATTCTGAGGGGCAACCGTAA…
>MW205849 Conepatus semistriatus
TTATTAATAACTCATTCATTGATCTCCCCACTCCATCCAACATTTCCGCATGATGAAATTTCGGCTCTCTACTCGGAATCTGCTTAATCTTACAAATCTTAACAGGTCTCTTTCTAGCCATACACTATACACCAGACACAATAACAGCCTTCTCTTCAGTCACCCATATCTGCCGAGACGTAAACTATGGTTGAATCATCCGATATTTACACGCTAATGGAGCCTCCATATTTTTCATCTGCTTATTCCTTCACGTAGGACGAGGAATGTACTACGGTTCTTATATGTTCCCAGAAACCTGAAACATTGGAATCATCCTACTTTTCACAGTAATAGCAACAGCATTCATAGGTTACGTACTTCCATGAGGACAGATATCATTTTGAGGGGCAACCGTAA…
>NC_020648 Mephitis mephitis
TCATCAACGACTCATTTATTGATTTACCTACTCCAGCCAATATTTCAACATGATGAAACTTCGGTTCCTTGCTCGGAATTTGCCTGATTCTACAGATTACAACAGGTTTATTCCTAGCCATACACTACACACCAGATACAACTACAGCCTTTTCCTCAGTCACCCATATTTGTCGAGATGTAAATTACGGCTGAATCATCCGATACTTACATGCTAATGGAGCCTCCATATTCTTTATCTGCCTATATCTACATGTAGGACGAGGATTGTACTATGGTTCTTATATATTCTTAGAAACCTGAAACATTGGCATTCTCCTACTTTTTACAGTAATAGCAACAGCATTCATAGGTTATGTATTACCATGAGGACAAATATCATTTTGAGGAGCAACTGTAA…
>MW205870 Spilogale angustifrons
TCATCAATAACGCATTCATTGATTTACCTACCCCCTCCAACATTTCAACATGATGAAACTTCGGTTCCTTACTCGGAATCTGCTTGATTCTACAGATTGCGACAGGTTTATTCTTAGCTATACATTACACATCAGATACAACCACAGCCTTTTCCTCAGTCACCCATATTTGCCGAGACGTAAACTACGGCTGAATTATCCGATACTTACATGCAAATGGAGCTTCCATATTTTTTATTTGCCTATACTTACATGTAGGACGGGGACTCTATTACGGTTCATATATATTCCTAGAAACATGAAATATCGGCATCATCCTACTTTTCACAGTGATAGCAACTGCATTCATAGGTTACGTACTACCATGAGGACAAATATCATTTTGAGGAGCAACTGTAA…
>MW205896 Spilogale gracilis gracilis
TCATCAATAACGCATTCATTGATTTACCTGCCCCCTCCAATATTTCAACATGATGAAACTTCGGTTCCTTACTCGGAATCTGCTTGATTCTACAGATTGCGACAGGTTTATTCTTAGCTATACACTATACATCAGATACAACCACAGCCTTCTCCTCAGTCACCCATATTTGCCGAGACGTAAACTACGGCTGAATTATCCGATACCTACATGCAAATGGAGCTTCCATATTTTTTATTTGCCTATACCTACATGTAGGACGAGGACTCTATTACGGCTCATATATATTTCTAGAAACATGAAATATTGGTATCATCCTACTTTTCACAGTGATAGCAACTGCATTCATAGGTTACGTACTACCATGAGGACAAATATCATTCTGAGGAGCAACTGTAA…
>MW205880 Spilogale gracilis leucoparia
TCATCAATAACGCATTCATTGATTTACCTGCCCCCTCCAATATTTCAACATGATGAAACTTCGGTTCCTTACTCGGAATCTGCTTGATTCTACAGATTGCGACAGGTTTATTCTTAGCTATACACTATACATCAGATACAACCACAGCCTTCTCCTCAGTCACCCATATTTGCCGAGACGTAAACTACGGCTGAATTATCCGATACCTACATGCAAATGGAGCTTCCATATTTTTTATTTGCCTATACCTACATGTAGGACGAGGACTCTATTACGGCTCATATATATTTCTAGAAACATGAAATATTGGTATCATCCTACTTTTCACAGTGATAGCAACTGCATTCATAGGTTACGTACTACCATGAGGACAAATATCATTCTGAGGAGCAACTGTAA…
>MW205863 Spilogale pygmaea
TTATCAACAACTCATTCATTGATCTACCCACCCCCTCTAACATTTCAACATGATGAAACTTTGGATCTCTACTCGGAATTTGTCTGATTCTACAGATTATAACAGGCCTATTCCTAGCAATACACTACACATCAGACACAACCACAGCTTTCTCCTCAATCACCCATATTTGCCGAGATGTAAATTATGGCTGAATCATCCGATACCTACATGCCAACGGAGCCTCCATATTCTTCATCTGCCTATATCTACATGTAGGACGAGGGTTATATTATGGTTCTTATATATTTTCAGAAACCTGAAATATTGGCATCATCCTATTATTCACAGTAATAGCAACTGCATTCATAGGTTACGTATTACCATGAGGACAAATATCATTTTGAGGAGCAACCGTAA…
>KY026063 Mephitis macroura
TCATCAATAACTCATTCATTGATTTACCCACTCCAACTAATATCTCAACATGATGAAACTTCGGTTCCCTGCTCGGAATCTGCTTGATTCTACAGATTGCAACAGGTTTATTCCTAGCCATACACTATACATCAGATACAACTACAGCCTTTTCCTCAGTCACCCATATTTGTCGAGACGTAAATTACGGCTGAATTATCCGATATCTACATGCTAATGGGGCTTCCATATTCTTTATCTGCCTGTACCTGCATGTAGGACGAGGATTATACTATGGCTCTTATATATTCTTAGAAACCTGAAATATTGGCATTCTCCTACTTTTTACAGTAATAGCAACAGCATTCATAGGTTACGTATTACCATGAGGACAAATATCATTTTGAGGGGCAACTGTAA…
>AB564095 Mydaus javanensis (Java Indonesia)
TTATCAACAACTCATTCATTGATTTACCCACCCCATCAAACATCTCTACATGATGAAACTTCGGCTCCCTACTAGGGACATGTCTAATCATACAAATCATCACAGGCTTATTCCTAGCCATGCATTACTCACCGGACATCACCACAGCCTTCTCCTCAGTAACCCATATTTGTCGAGACGTAAACTACGGCTGAATTATTCGCTATATACACGCCAATGGAGCCTCCTTATTCTTCATATGTCTGTTCTTACATATAGGACGAGGACTATATTACGGCTCCTACACGTTCTCAGAAACTTGAAACACTGGAATTGTGCTACTACTTACAGTCATAGCTACAGCATTTATAGGATATGTACTCCCATGAGGACAAATATCATTTTGAGGAGCAACAGTCA…
>OP442081 Mydaus javanensis MJ19 (Borneo Malaysia)
TTATCAACAACTCATTCATTGATTTACCCACCCCATCAAACATCTCTACATGATGAAACTTCGGCTCCCTGCTAGGGACATGTCTAATCATACAAATCATCACAGGCTTATTCCTAGCCATACATTACTCACCAGACATCACCACAGCCTTCTCCTCAGTAACCCACATTTGTCGAGACGTAAACTACGGCTGAATTATTCGCTATATACACGCCAATGGAGCCTCCTTATTCTTCGTATGTCTGTTCTTACACGTAGGACGAGGACTATATTACGGCTCCTACACGTTCTCAGAAACTTGAAACACTGGAATTGTGCTACTACTTACAGTCATAGCTACAGCGTTTATAGGATACGTACTCCCATGAGGACAGATATCATTCTGAGGAGCAACAGTCA…
>MW205881 Spilogale pygmaea
TTATCAACAACTCATTCATTGATTTACCCACCCCTTCTAACATTTCAACATGATGAAACTTTGGATCTCTACTCGGAATTTGTCTGATTCTACAGATTATAACAGGTCTATTCCTAGCAATACACTACACATCAGACACAACCACAGCTTTTTCCTCAATCACCCATATTTGCCGAGATGTAAATTATGGCTGAATCATCCGATACCTACATGCCAACGGAGCCTCCATATTCTTTATCTGCCTATATCTACATGTAGGACGAGGGTTATATTATGGTTCTTATATATTTTCAGAAACCTGAAATATTGGCATCATCCTATTATTCACAGTAATAGCAACTGCATTCATAGGTTACGTATTACCATGAGGACAAATATCATTTTGAGGAGCAACCGTAA…
>NC_010497 Spilogale putorius
TCATCAATAACGCATTCATTGATTTACCTGCCCCCTCTAATATTTCAACATGATGAAACTTCGGTTCCTTACTCGGAATCTGCTTGATTCTACAGATTGCGACAGGTTTATTCTTAGCTATACACTATACATCAGATACAACCACAGCCTTCTCCTCAGTCACCCATATTTGCCGAGACGTAAACTACGGCTGAATTATCCGATACCTACATGCAAATGGAGCTTCCATATTTTTTATTTGCCTATACCTACATGTAGGACGAGGACTCTATTACGGCTCATATATATTTCTAGAAACATGAAATATTGGTATCATCCTACTTTTCACAGTGATAGCAACTGCATTCATAGGTTACGTACTACCATGAGGACAAATATCATTCTGAGGAGCAACTGTAA…
>NC_008450 Neofelis nebulosa
TTATCAATCACTCATTCATTGATTTACCTGCACCATCTAACATCTCCGCGTGATGAAACTTTGGCTCCTTGCTAGGAGTATGTTTAATCTTACAAATTCTCACCGGCCTCTTCCTGGCCATACACTACACATCAGATACAATAACTGCTTTCTCATCTGTCACCCATATTTGCCGCGACGTAAACTATGGTTGAATCATCCGATACCTACATGCCAACGGAGCCTCCATATTTTTTATCTGCCTATACATGCACGTAGGACGAGGAATATATTACGGCTCCTACACCTTCTCAGAAACATGAAACATTGGAATCGTATTACTATTTACAGTCATAGCCACAGCCTTCATGGGATACGTCCTACCATGAGGCCAAATATCCTTCTGAGGGGCAACTGTAA…
>MW205868 Spilogale gracilis martirensis
TCATCAATAACGCATTCATTGATTTACCTACCCCCTCCAATATTTCAACATGATGAAACTTCGGTTCCTTACTCGGAATCTGCTTGATTCTACAGATTGCGACAGGTTTATTCTTAGCTATTCACTATACATCAGATACAACCACAGCCTTCTCCTCAGTCACCCATATTTGCCGAGACGTAAACTACGGCTGAATTATCCGATACCTACATGCAAATGGAGCTTCCATATTTTTTATTTGCCTATACCTACATGTAGGACGAGGACTCTATTACGGCTCATATATATTTCTAGAAACATGAAATATTGGTATCATCCTACTTTTCACAGTGATAGCAACTGCATTCATAGGTTACGTACTACCATGAGGACAAATATCATTCTGAGGAGCAACTGTAA…
>MW205862 Spilogale gracilis lucasana
TCATCAATAACACATTCATTGATTTACCTACCCCCTCCAATATTTCAACATGATGAAACTTCGGTTCCTTACTCGGAATCTGCTTGATTCTACAGATTGCGACAGGTTTATTCTTAGCTATACACTATACATCAGATACAACCACAGCCTTCTCCTCAGTCACCCATATTTGCCGAGACGTAAACTACGGCTGAATTATCCGATACCTACATGCAAATGGAGCTTCCATATTTTTTATTTGCCTATACCTACATGTAGGACGAGGACTCTATTACGGCTCATATATATTTCTAGAAACATGAAATATTGGTATCATCCTACTTTTCACAGTGATAGCAACTGCATTCATAGGTTACGTACTACCATGAGGACAAATATCATTCTGAGGAGCAACTGTAA…
>MG753651 Spilogale putorius putorius
TCATTAACAACGCATTCNTTGATTTACCCCCCCCCTCCAATATTTCATCAGGATGAAACTTCGGTTCCTTACTTGGAATCTGCTTGATTCTACAAATTGCAACAGGTTTATTCTTAGCTATACACTACACATCAAATACAACTACAGCCTTTTCCTCAGTCACCCATATTTGCCGAGACGTAAACTACGGCTGAATTATCCRATACTTACATGCAAAGGGAGCTTCCATATTTTTTATTTGCCTATACTTACACGTAGGACGAGGACTCTACTACGGCTCCTATATATTTCCAAAAACATGAAATATTGGCATCATCCTACTCTTTACAGTAATAGCAACKGCATTCATAGGTTATGTACTACCAKGAGGGCARATATCATTCTGAGGAGCAACCGTAA…
>MG753655 Spilogale putorius ambarvalis
TCNTTAACANCGCATTCTTTGATTTACCCACCCCCCCCAATATTACATCATGATGAAACTTCGGTTCCTTACTTGGAATCTGCTTGATTCTACAAATTGCAACAGGTTTATTCTTAGCTATACACTACACATCAAATACAACCACAGCCTTTTCCTCAGTCACCCATATTTGCCGAGACGTAAACTACGGCTGAATTATCCAATACTTACATGCAAAGGGAGCTTCCATATTTTTTATTTGCCTATACTTACACGTAGGACGAGGACTCTACTACGGCTCCTATATATTTCCAAAAACATGAAATATTGGCATCATCCTACTCTTTACAGTAATAGCAACTGCATTCATAGGTTATGTACTACCATGAGGACAGATATCATTCTGAGGAGCAACCGTAA…
>MW205890 Spilogale interrupta
TCATTAACAACGCATTCATTGATTTACCCACCCCCTCCAATATTTCATCATGATGAAACTTCGGCTCCTTGCTTGGAATCTGCTTGATTCTACAGATTGCAACAGGTTTATTCTTAGCTATACACTACACATCAGATACAACCACAGCCTTTTCCTCGGTCACCCATATTTGCCGAGACGTAAACTACGGCTGAATTATCCGATACTTACATGCAAATGGAGCTTCCATATTCTTTATTTGCCTATACTTACACGTAGGGCGAGGACTCTACTACGGCTCCTATATATTCCCAGAAACATGAAATATTGGCATCATTCTACTTTTTACAGTAATAGCAACTGCATTCATAGGTTATGTACTACCATGAGGGCAGATATCATTCTGAGGAGCAACCGTAA…
>MW205885 Spilogale angustifrons yucatanensis
TCATTAATAATACATTCATTGATTTACCTACCCCCTCCAATATTTCATCATGATGAAACTTCGGTTCCTTACTCGGAGTATGCTTGATTCTACAGATTGCGACAGGTTTATTCTTAGCTATACACTACACATCAGATACAACCACAGCCTTTTCCTCAGTTACCCATATTTGCCGAGACGTAAACTACGGCTGAATTATCCGATACTTACATGCAAATGGAGCTTCTATATTTTTTATTTGCTTATATCTACACGTAGGACGAGGACTCTATTACGGCTCTTATATATTCCCAGAAACATGAAATATTGGCATCATCCTACTTTTTACAGTAATAGCAACTGCATTCATAGGTTATGTACTACCATGAGGGCAGATATCATTCTGAGGAGCAACTGTAA…
